# Supplementary material for: Three-Dimensional-Printed Biomimetic Scaffolds for Investigating Osteoblast-Like Cell Interactions in Simulated Microgravity: An In Vitro Platform for Bone Tissue Engineering Research
Source: J Funct Biomater. 2025 Jul 24;16(8):271. doi: 10.3390/jfb16080271 (PMC12387348; doi:10.3390/jfb16080271)
Supplement: Supplementary file 1 [file jfb-16-00271-s001.zip]

Archive with 1 entries (1 files):
- jfb-3703348-supplementary.pdf
